# Supplementary material for: 2,2′-(Piperazine-1,4-di­yl)diacetonitrile
Source: Acta Crystallogr Sect E Struct Rep Online. 2012 May 19;68(Pt 6):o1798. doi: 10.1107/S1600536812021733 (PMC3379374; doi:10.1107/S1600536812021733)
Supplement: Supplementary file 1 [file e-68-o1798-sup1.cif]

##############################################################################
#                                                                            #
# This CIF contains the data in a paper accepted for publication in          #
# Acta Crystallographica Section E. It conforms to the requirements of       #
# Notes for Authors for Acta Crystallographica Section E, and has been       #
# peer reviewed under the auspices of the IUCr Commission on Journals.       #
#                                                                            #
# Full details of the Crystallographic Information File format               #
# are given in the paper "The Crystallographic Information File (CIF):       #
# a New Standard Archive File for Crystallography" by S. R. Hall, F. H.      #
# Allen and I. D. Brown [Acta Cryst. (1991), A47, 655-685].                  #
#                                                                            #
# The current version of the core CIF dictionary is obtainable from          #
# ftp://ftp.iucr.org/pub/cif_core.dic.                                       #
#                                                                            #
# Software is freely available for graphical display of the structure(s)     #
# in this CIF. For information consult the CIF software page                 #
# http://www.iucr.org/resources/cif/software.                                #
#                                                                            #
# This file may be used for bona fide research purposes within the           #
# scientific community so long as proper attribution is given to the journal # 
# article from which it was obtained.                                        #
#                                                                            #
##############################################################################
data_global
_audit_creation_method     SHELXL-97
_journal_data_validation_number     ?
_journal_date_recd_electronic     2012-05-11
_journal_date_accepted     2012-05-14
_journal_name_full     'Acta Crystallographica, Section E'
_journal_year     2012
_journal_volume     68
_journal_issue      6
_journal_page_first     o1798
_journal_page_last     o1798
_journal_paper_category     QO
_journal_paper_doi     10.1107/S1600536812021733
_journal_coeditor_code     HB6795
_publ_contact_author_name     'Wei Gao'
_publ_contact_author_address
;
School of Pharmacy
Henan University of Traditional Chinese Medicine
Zhengzhou 450008
People's Republic of China
;
_publ_contact_author_email     xiaojun801115@163.com
_publ_contact_author_fax     ?
_publ_contact_author_phone     ?
_publ_section_title
;
2,2'-(Piperazine-1,4-diyl)diacetonitrile
;
loop_
    _publ_author_name
    _publ_author_footnote
    _publ_author_address
    'Gao, Wei' .
;
School of Pharmacy
Henan University of Traditional Chinese Medicine
Zhengzhou 450008
People's Republic of China
;
    'Yang, Jing' .
;
School of Pharmacy
Henan University of Traditional Chinese Medicine
Zhengzhou 450008
People's Republic of China
;
    'Wang, Xin-Ling' .
;
School of Pharmacy
Henan University of Traditional Chinese Medicine
Zhengzhou 450008
People's Republic of China
;
    'Zhou, Ning' .
;
School of Pharmacy
Henan University of Traditional Chinese Medicine
Zhengzhou 450008
People's Republic of China
;
    'Wu, Xue-Fen' .
;
School of Pharmacy
Henan University of Traditional Chinese Medicine
Zhengzhou 450008
People's Republic of China
;
data_I
_chemical_name_systematic
;
2,2'-(Piperazine-1,4-diyl)diacetonitrile
;
_chemical_name_common
;
1,4-bis(cyanomethyl)piperazine
;
_chemical_formula_moiety     'C8 H12 N4'
_chemical_formula_sum     'C8 H12 N4'
_chemical_formula_weight     164.22
_chemical_melting_point     ?
_symmetry_cell_setting     monoclinic
_symmetry_space_group_name_H-M     'P 21/c'
loop_
    _symmetry_equiv_pos_as_xyz
    'x, y, z'
    '-x, y+1/2, -z+1/2'
    '-x, -y, -z'
    'x, -y-1/2, z-1/2'
_cell_length_a     6.3452(13)
_cell_length_b     6.6731(13)
_cell_length_c     11.077(2)
_cell_angle_alpha     90.00
_cell_angle_beta     95.61(3)
_cell_angle_gamma     90.00
_cell_volume     466.78(16)
_cell_formula_units_Z     2
_cell_measurement_reflns_used     1156
_cell_measurement_theta_min     3.05
_cell_measurement_theta_max     27.82
_cell_measurement_temperature     293(2)
_exptl_crystal_description     block
_exptl_crystal_colour     colorless
_exptl_crystal_size_max     0.20
_exptl_crystal_size_mid     0.18
_exptl_crystal_size_min     0.10
_exptl_crystal_density_diffrn     1.168
_exptl_crystal_density_meas     ?
_exptl_crystal_density_method     'not measured'
_exptl_crystal_F_000     176
_exptl_absorpt_coefficient_mu     0.076
_exptl_absorpt_correction_type     multi-scan
_exptl_absorpt_process_details     '(CrystalClear; Rigaku/MSC, 2005)'
_exptl_absorpt_correction_T_min     0.9849
_exptl_absorpt_correction_T_max     0.9924
_exptl_special_details     ?
_diffrn_ambient_temperature     293(2)
_diffrn_radiation_type     MoK\a
_diffrn_radiation_wavelength     0.71073
_diffrn_radiation_source     'rotating anode'
_diffrn_radiation_monochromator     confocal
_diffrn_measurement_device_type     'Rigaku Saturn CCD'
_diffrn_measurement_method     '\w scans'
_diffrn_detector_area_resol_mean     ?
_diffrn_reflns_number     3739
_diffrn_reflns_av_R_equivalents     0.0315
_diffrn_reflns_av_sigmaI/netI     0.0287
_diffrn_reflns_theta_min     6.39
_diffrn_reflns_theta_max     27.87
_diffrn_reflns_theta_full     27.87
_diffrn_measured_fraction_theta_max     0.968
_diffrn_measured_fraction_theta_full     0.968
_diffrn_reflns_limit_h_min     -8
_diffrn_reflns_limit_h_max     5
_diffrn_reflns_limit_k_min     -8
_diffrn_reflns_limit_k_max     8
_diffrn_reflns_limit_l_min     -14
_diffrn_reflns_limit_l_max     14
_diffrn_standards_number     0
_diffrn_standards_interval_count     0
_diffrn_standards_interval_time     0
_diffrn_standards_decay_%     0
_refine_special_details
;
Refinement of <i>F</i>^2^ against ALL reflections. The weighted <i>R</i>-factor
<i>wR</i> and goodness of fit <i>S</i> are based on <i>F</i>^2^, conventional
<i>R</i>-factors <i>R</i> are based on <i>F</i>, with <i>F</i> set to zero for
negative <i>F</i>^2^. The threshold expression of <i>F</i>^2^ >
\s(<i>F</i>^2^) is used only for calculating <i>R</i>-factors(gt) <i>etc</i>.
and is not relevant to the choice of reflections for refinement.
<i>R</i>-factors based on <i>F</i>^2^ are statistically about twice as large
as those based on <i>F</i>, and <i>R</i>- factors based on ALL data will be
even larger.
;
_reflns_number_total     1076
_reflns_number_gt     835
_reflns_threshold_expression     I>2\s(I)
_refine_ls_structure_factor_coef     Fsqd
_refine_ls_matrix_type     full
_refine_ls_R_factor_all     0.0595
_refine_ls_R_factor_gt     0.0459
_refine_ls_wR_factor_gt     0.1416
_refine_ls_wR_factor_ref     0.1502
_refine_ls_goodness_of_fit_ref     1.049
_refine_ls_restrained_S_all     1.049
_refine_ls_number_reflns     1076
_refine_ls_number_parameters     55
_refine_ls_number_restraints     0
_refine_ls_hydrogen_treatment     constr
_refine_ls_weighting_scheme     calc
_refine_ls_weighting_details
         'calc w=1/[\s^2^(Fo^2^)+(0.0937P)^2^+0.0176P] where P=(Fo^2^+2Fc^2^)/3'
_atom_sites_solution_hydrogens     geom
_atom_sites_solution_primary     direct
_atom_sites_solution_secondary     difmap
_refine_ls_shift/su_max     0.000
_refine_ls_shift/su_mean     0.000
_refine_diff_density_max     0.099
_refine_diff_density_min     -0.146
_refine_ls_extinction_method     none
_refine_ls_extinction_coef     ?
loop_
    _atom_type_symbol
    _atom_type_description
    _atom_type_scat_dispersion_real
    _atom_type_scat_dispersion_imag
    _atom_type_scat_source
    'C' 'C' 0.0033 0.0016
                         'International Tables Vol C Tables 4.2.6.8 and 6.1.1.4'
    'H' 'H' 0.0000 0.0000
                         'International Tables Vol C Tables 4.2.6.8 and 6.1.1.4'
    'N' 'N' 0.0061 0.0033
                         'International Tables Vol C Tables 4.2.6.8 and 6.1.1.4'
_computing_data_collection     'CrystalClear (Rigaku/MSC, 2005)'
_computing_cell_refinement     'CrystalClear (Rigaku/MSC, 2005)'
_computing_data_reduction     'CrystalClear (Rigaku/MSC, 2005)'
_computing_structure_solution     'SHELXS97 (Sheldrick, 2008)'
_computing_structure_refinement     'SHELXL97 (Sheldrick, 2008)'
_computing_molecular_graphics     'SHELXTL (Sheldrick, 2008)'
_computing_publication_material     'SHELXL97 (Sheldrick, 2008)'
loop_
    _atom_site_type_symbol
    _atom_site_label
    _atom_site_fract_x
    _atom_site_fract_y
    _atom_site_fract_z
    _atom_site_U_iso_or_equiv
    _atom_site_adp_type
    _atom_site_calc_flag
    _atom_site_refinement_flags
    _atom_site_occupancy
    _atom_site_symmetry_multiplicity
    _atom_site_disorder_assembly
    _atom_site_disorder_group
    N N1 0.06045(14) 0.54542(14) 0.12377(8) 0.0464(4) Uani d . 1 1 . .
    N N2 0.3536(2) 0.9796(2) 0.16532(15) 0.0904(6) Uani d . 1 1 . .
    C C1 -0.21559(17) 0.52728(19) -0.04400(11) 0.0497(4) Uani d . 1 1 . .
    H H1A -0.2823 0.4143 -0.0078 0.060 Uiso calc R 1 1 . .
    H H1B -0.3249 0.6036 -0.0910 0.060 Uiso calc R 1 1 . .
    C C2 -0.10710(17) 0.65762(18) 0.05439(11) 0.0499(4) Uani d . 1 1 . .
    H H2A -0.0474 0.7746 0.0184 0.060 Uiso calc R 1 1 . .
    H H2B -0.2095 0.7030 0.1079 0.060 Uiso calc R 1 1 . .
    C C3 0.1569(2) 0.6568(2) 0.22683(12) 0.0584(4) Uani d . 1 1 . .
    H H3A 0.2562 0.5701 0.2741 0.070 Uiso calc R 1 1 . .
    H H3B 0.0476 0.6945 0.2779 0.070 Uiso calc R 1 1 . .
    C C4 0.2700(2) 0.8402(2) 0.19376(13) 0.0647(4) Uani d . 1 1 . .
loop_
    _atom_site_aniso_label
    _atom_site_aniso_U_11
    _atom_site_aniso_U_22
    _atom_site_aniso_U_33
    _atom_site_aniso_U_12
    _atom_site_aniso_U_13
    _atom_site_aniso_U_23
    N1 0.0471(6) 0.0463(6) 0.0461(5) 0.0023(4) 0.0062(4) -0.0010(4)
    N2 0.0816(10) 0.0743(10) 0.1129(13) -0.0215(7) -0.0029(9) -0.0028(8)
    C1 0.0410(6) 0.0516(7) 0.0570(7) 0.0054(4) 0.0062(5) -0.0018(5)
    C2 0.0465(6) 0.0479(7) 0.0561(7) 0.0087(4) 0.0092(5) -0.0032(5)
    C3 0.0657(8) 0.0575(8) 0.0512(7) -0.0009(6) 0.0013(5) -0.0049(5)
    C4 0.0592(8) 0.0618(9) 0.0707(9) -0.0035(6) -0.0057(6) -0.0112(7)
_geom_special_details
;
All e.s.d.'s (except the e.s.d. in the dihedral angle between two l.s. planes)
are estimated using the full covariance matrix. The cell e.s.d.'s are taken
into account individually in the estimation of e.s.d.'s in distances, angles
and torsion angles; correlations between e.s.d.'s in cell parameters are only
used when they are defined by crystal symmetry. An approximate (isotropic)
treatment of cell e.s.d.'s is used for estimating e.s.d.'s involving l.s.
planes.
;
loop_
    _geom_bond_atom_site_label_1
    _geom_bond_atom_site_label_2
    _geom_bond_site_symmetry_2
    _geom_bond_distance
    _geom_bond_publ_flag
    N1 C3 . 1.4471(16) n
    N1 C2 . 1.4567(15) n
    N1 C1 3_565 1.4680(14) n
    N2 C4 . 1.1305(19) n
    C1 N1 3_565 1.4681(14) n
    C1 C2 . 1.5071(17) n
    C1 H1A . 0.9700 ?
    C1 H1B . 0.9700 ?
    C2 H2A . 0.9700 ?
    C2 H2B . 0.9700 ?
    C3 C4 . 1.4824(19) ?
    C3 H3A . 0.9700 ?
    C3 H3B . 0.9700 ?
loop_
    _geom_angle_atom_site_label_1
    _geom_angle_atom_site_label_2
    _geom_angle_atom_site_label_3
    _geom_angle_site_symmetry_1
    _geom_angle_site_symmetry_3
    _geom_angle
    _geom_angle_publ_flag
    C3 N1 C2 . . 112.51(10) n
    C3 N1 C1 . 3_565 112.82(9) n
    C2 N1 C1 . 3_565 110.49(9) n
    N1 C1 C2 3_565 . 109.89(9) n
    N1 C1 H1A 3_565 . 109.7 ?
    C2 C1 H1A . . 109.7 ?
    N1 C1 H1B 3_565 . 109.7 ?
    C2 C1 H1B . . 109.7 ?
    H1A C1 H1B . . 108.2 ?
    N1 C2 C1 . . 110.06(9) ?
    N1 C2 H2A . . 109.6 ?
    C1 C2 H2A . . 109.6 ?
    N1 C2 H2B . . 109.6 ?
    C1 C2 H2B . . 109.6 ?
    H2A C2 H2B . . 108.2 ?
    N1 C3 C4 . . 114.00(10) ?
    N1 C3 H3A . . 108.8 ?
    C4 C3 H3A . . 108.8 ?
    N1 C3 H3B . . 108.8 ?
    C4 C3 H3B . . 108.8 ?
    H3A C3 H3B . . 107.6 ?
    N2 C4 C3 . . 178.07(16) ?
loop_
    _geom_torsion_atom_site_label_1
    _geom_torsion_atom_site_label_2
    _geom_torsion_atom_site_label_3
    _geom_torsion_atom_site_label_4
    _geom_torsion_site_symmetry_1
    _geom_torsion_site_symmetry_2
    _geom_torsion_site_symmetry_3
    _geom_torsion_site_symmetry_4
    _geom_torsion
    _geom_torsion_publ_flag
    C3 N1 C2 C1 . . . . -174.46(8) ?
    C1 N1 C2 C1 3_565 . . . 58.45(13) ?
    N1 C1 C2 N1 3_565 . . . -58.10(13) ?
    C2 N1 C3 C4 . . . . -64.42(14) ?
    C1 N1 C3 C4 3_565 . . . 61.41(14) ?
    N1 C3 C4 N2 . . . . 13(5) ?
loop_
    _geom_hbond_atom_site_label_D
    _geom_hbond_atom_site_label_H
    _geom_hbond_atom_site_label_A
    _geom_hbond_site_symmetry_A
    _geom_hbond_distance_DH
    _geom_hbond_distance_HA
    _geom_hbond_distance_DA
    _geom_hbond_angle_DHA
    C3 H3A N2 2_645 0.97 2.57 3.427(2) 147
