# Supplementary material for: 2,2′-(Piperazine-1,4-di­yl)diacetonitrile
Source: Acta Crystallogr Sect E Struct Rep Online. 2012 May 19;68(Pt 6):o1798. doi: 10.1107/S1600536812021733 (PMC3379374; doi:10.1107/S1600536812021733)
Supplement: Supplementary file 2 [file e-68-o1798-Isup2.hkl]

# 
# h,k,l, Fc-squared, Fo-squared, sigma(Fo-squared) and status flag 
# 
data_I
_shelx_title ' shelxl in P2(1)/c                P21/c' 
_shelx_refln_list_code          4 
_shelx_F_calc_maximum       24.10 
_exptl_crystal_F_000       176.00 
_reflns_d_resolution_high  0.7602 
 
loop_ 
 _symmetry_equiv_pos_as_xyz 
 'x, y, z' 
 '-x, y+1/2, -z+1/2' 
 '-x, -y, -z' 
 'x, -y-1/2, z-1/2' 
 
_cell_length_a     6.3452 
_cell_length_b     6.6731 
_cell_length_c    11.0770 
_cell_angle_alpha  90.000 
_cell_angle_beta   95.610 
_cell_angle_gamma  90.000 
 
_shelx_F_squared_multiplier     1.000 
 
loop_ 
 _refln_index_h 
 _refln_index_k 
 _refln_index_l 
 _refln_F_squared_calc 
 _refln_F_squared_meas 
 _refln_F_squared_sigma 
 _refln_observed_status 
   3   0   0        7.58       11.70      0.21 o 
   4   0   0       11.24       13.92      0.76 o 
   5   0   0       10.10       11.21      0.56 o 
   6   0   0       12.76       15.30      0.93 o 
   7   0   0       10.27       13.71      1.02 o 
   8   0   0        0.05        0.31      0.33 o 
   2   1   0       19.08       22.57      0.30 o 
   3   1   0       55.77       54.84      0.60 o 
   4   1   0        0.08        0.09      0.04 o 
   5   1   0        1.81        1.64      0.09 o 
   6   1   0        0.01       -0.13      0.20 o 
   7   1   0        2.30        2.85      0.40 o 
   8   1   0        6.07        5.73      0.48 o 
   1   2   0       18.73       18.66      0.15 o 
   2   2   0        8.19        5.32      0.08 o 
   3   2   0       89.84       85.07      0.67 o 
   4   2   0        1.06        0.85      0.08 o 
   5   2   0       17.03       18.07      0.32 o 
   6   2   0        0.24        0.27      0.21 o 
   7   2   0       23.83       29.01      1.13 o 
   8   2   0        2.05        1.61      0.30 o 
   1   3   0       36.38       36.35      0.37 o 
   2   3   0        0.70        0.51      0.07 o 
   3   3   0       51.36       50.77      0.69 o 
   4   3   0       33.80       33.81      0.48 o 
   5   3   0        5.34        4.28      0.17 o 
   6   3   0        1.66        1.05      0.39 o 
   7   3   0        0.18        0.25      0.32 o 
   0   4   0        4.18        2.92      0.38 o 
   1   4   0       11.09        9.99      0.23 o 
   2   4   0        2.35        3.21      0.14 o 
   3   4   0       35.89       34.15      0.56 o 
   4   4   0        5.90        4.99      0.23 o 
   5   4   0       13.98       12.92      0.37 o 
   6   4   0        0.04        0.09      0.26 o 
   7   4   0       11.41       12.77      0.58 o 
   1   5   0       10.18        9.94      0.36 o 
   2   5   0        1.29        1.18      0.15 o 
   3   5   0      135.11      128.02      2.07 o 
   4   5   0       44.54       47.35      0.98 o 
   5   5   0        0.31        0.36      0.11 o 
   6   5   0        0.10        0.19      0.21 o 
   0   6   0      117.59      114.38      2.22 o 
   1   6   0        6.02        5.95      0.23 o 
   2   6   0       20.01       20.28      0.73 o 
   3   6   0        2.59        2.23      0.27 o 
   4   6   0        1.40        1.36      0.32 o 
   5   6   0        1.81        2.51      0.42 o 
   6   6   0        0.16        0.21      0.33 o 
   1   7   0        1.05        0.81      0.25 o 
   2   7   0        0.95        0.91      0.31 o 
   3   7   0        3.41        3.31      0.41 o 
   4   7   0        4.46        4.07      0.44 o 
   5   7   0        0.01        0.24      0.43 o 
   0   8   0        0.80        1.13      0.38 o 
   1   8   0        1.89        3.08      0.42 o 
   2   8   0        1.75        2.30      0.33 o 
   3   8   0        0.06        0.15      0.20 o 
  -8   1   1        0.48        0.88      0.23 o 
  -7   1   1        1.75        1.85      0.26 o 
  -6   1   1        1.03        0.98      0.22 o 
  -5   1   1       20.18       16.35      0.33 o 
  -4   1   1        1.42        1.34      0.07 o 
  -3   1   1       18.35       16.81      0.28 o 
   3   1   1      185.54      182.21      2.31 o 
   4   1   1       21.58       18.88      0.35 o 
   5   1   1       10.50        9.90      0.20 o 
   6   1   1       29.45       32.16      1.18 o 
   7   1   1       21.90       27.34      1.19 o 
   8   1   1        1.41        1.19      0.34 o 
  -8   2   1        4.02        4.29      0.47 o 
  -7   2   1        6.75        7.13      0.43 o 
  -6   2   1        0.18       -0.06      0.14 o 
  -5   2   1        3.89        2.83      0.16 o 
  -4   2   1       59.48       61.22      0.75 o 
  -3   2   1      103.43      112.53      0.84 o 
  -2   2   1      166.26      150.66      0.74 o 
   0   2   1      114.06       91.67      0.73 o 
   1   2   1       57.83       49.43      0.62 o 
   2   2   1       44.70       39.27      0.27 o 
   3   2   1       66.52       67.09      0.76 o 
   4   2   1       24.68       26.09      0.70 o 
   5   2   1        1.16        0.97      0.12 o 
   6   2   1       10.42       11.26      0.59 o 
   7   2   1        3.67        2.78      0.34 o 
   8   2   1        0.17        0.16      0.35 o 
  -7   3   1       11.40       12.32      0.77 o 
  -6   3   1        2.13        1.97      0.26 o 
  -5   3   1      158.99      158.24      1.78 o 
  -4   3   1      201.86      206.92      2.85 o 
  -3   3   1       15.46       14.48      0.22 o 
  -2   3   1        1.13        1.15      0.07 o 
  -1   3   1       10.57       12.97      0.23 o 
   0   3   1        0.77        1.34      0.23 o 
   1   3   1        5.42        5.79      0.26 o 
   2   3   1       68.10       59.07      0.55 o 
   3   3   1       16.49       17.15      0.27 o 
   4   3   1       25.19       23.78      0.60 o 
   5   3   1       14.93       14.61      0.40 o 
   6   3   1        0.86        0.72      0.27 o 
   7   3   1        0.00       -0.04      0.26 o 
  -7   4   1        0.39        0.64      0.34 o 
  -6   4   1        0.21        0.05      0.15 o 
  -5   4   1       21.37       21.34      0.50 o 
  -4   4   1        1.78        2.16      0.15 o 
  -3   4   1        2.19        2.32      0.14 o 
  -2   4   1       25.28       23.90      0.61 o 
  -1   4   1        0.35        0.99      0.65 o 
   0   4   1        0.79        0.95      0.20 o 
   1   4   1       11.43       10.94      0.22 o 
   2   4   1       52.00       49.12      0.75 o 
   3   4   1      118.64      117.69      1.72 o 
   4   4   1      129.97      131.83      1.15 o 
   5   4   1        0.04        0.12      0.13 o 
   6   4   1       15.16       15.73      0.73 o 
   7   4   1        0.64        0.45      0.28 o 
  -6   5   1        0.73        0.71      0.27 o 
  -5   5   1        2.92        3.42      0.38 o 
  -4   5   1        0.21        0.22      0.10 o 
  -3   5   1        5.22        5.41      0.23 o 
  -2   5   1        9.71        8.79      0.29 o 
  -1   5   1        0.23        0.30      0.24 o 
   0   5   1        3.57        3.00      0.31 o 
   1   5   1       31.81       32.44      0.76 o 
   2   5   1       19.66       18.35      0.43 o 
   3   5   1       10.45       11.04      0.27 o 
   4   5   1       10.18        9.00      0.36 o 
   5   5   1        0.05        0.02      0.17 o 
   6   5   1        2.89        3.30      0.40 o 
  -6   6   1        0.00        0.45      0.38 o 
  -5   6   1        3.17        2.91      0.34 o 
  -4   6   1        2.29        1.90      0.33 o 
  -3   6   1        4.04        3.09      0.33 o 
  -2   6   1        0.00        0.21      0.13 o 
  -1   6   1       14.26       13.24      0.52 o 
   0   6   1        0.01        0.45      0.34 o 
   1   6   1        2.40        2.69      0.47 o 
   2   6   1       18.22       17.00      0.63 o 
   3   6   1       23.29       23.23      0.76 o 
   4   6   1       22.93       23.78      0.70 o 
   5   6   1        0.17        0.10      0.21 o 
  -5   7   1        0.93        0.93      0.43 o 
  -4   7   1        8.33        8.37      0.40 o 
  -3   7   1        3.63        3.02      0.36 o 
  -2   7   1        0.55        0.45      0.26 o 
  -1   7   1        0.00        0.02      0.25 o 
   0   7   1        0.74        0.47      0.29 o 
   1   7   1        4.93        5.59      0.40 o 
   2   7   1        1.35        1.44      0.35 o 
   3   7   1        2.84        3.31      0.33 o 
   4   7   1        1.59        1.34      0.37 o 
  -3   8   1        2.73        2.15      0.38 o 
  -2   8   1        5.29        5.51      0.41 o 
  -1   8   1       21.30       23.31      1.31 o 
   0   8   1        0.49        0.39      0.28 o 
   1   8   1        0.00        0.04      0.24 o 
   2   8   1        0.67        0.71      0.30 o 
   3   8   1        0.29        0.09      0.23 o 
  -8   0   2        0.10        0.00      0.32 o 
  -7   0   2        1.58        1.95      0.39 o 
  -6   0   2        4.17        3.11      0.48 o 
  -5   0   2       24.59       25.27      0.75 o 
  -4   0   2       86.54       83.69      1.44 o 
  -3   0   2       27.59       21.92      0.46 o 
  -2   0   2        0.74        1.23      0.04 o 
   3   0   2       35.39       41.12      0.55 o 
   4   0   2       36.02       38.95      0.57 o 
   5   0   2        9.90       10.05      0.53 o 
   6   0   2       62.04       71.53      3.17 o 
   7   0   2       25.19       28.63      1.36 o 
   8   0   2        0.20       -0.16      0.37 o 
  -8   1   2        0.18        0.15      0.23 o 
  -7   1   2        1.01        0.92      0.45 o 
  -6   1   2       17.80       18.91      0.70 o 
  -5   1   2       17.08       18.39      0.47 o 
  -4   1   2        1.76        2.21      0.08 o 
  -3   1   2        2.40        2.13      0.05 o 
   3   1   2        8.33        9.92      0.14 o 
   4   1   2        4.39        4.52      0.11 o 
   5   1   2        5.97        5.43      0.16 o 
   6   1   2        0.01        0.23      0.27 o 
   7   1   2        2.11        1.85      0.29 o 
   8   1   2        0.02        0.09      0.26 o 
  -8   2   2        3.25        3.87      0.43 o 
  -7   2   2        0.01        0.07      0.14 o 
  -6   2   2       17.18       16.00      0.58 o 
  -5   2   2       32.87       32.23      1.04 o 
  -4   2   2      156.63      153.03      1.82 o 
  -3   2   2        5.39        7.54      0.13 o 
  -2   2   2       62.02       59.75      0.33 o 
   0   2   2       64.41       58.36      0.93 o 
   1   2   2      250.85      248.25      2.62 o 
   2   2   2      184.51      190.58      2.03 o 
   3   2   2      264.40      290.48      3.87 o 
   4   2   2        0.01        0.08      0.08 o 
   5   2   2        1.59        2.03      0.14 o 
   6   2   2       20.76       21.48      0.78 o 
   7   2   2        0.81        0.56      0.26 o 
  -7   3   2        0.94        0.45      0.21 o 
  -6   3   2        0.43        0.35      0.17 o 
  -5   3   2        6.36        6.67      0.21 o 
  -4   3   2       24.93       27.76      0.42 o 
  -3   3   2        5.61        6.30      0.16 o 
  -2   3   2       77.43       74.94      0.65 o 
  -1   3   2      196.05      187.63      1.79 o 
   0   3   2      115.60      110.16      1.33 o 
   1   3   2        0.87        1.07      0.20 o 
   2   3   2       35.67       34.58      0.67 o 
   3   3   2       26.12       27.42      0.41 o 
   4   3   2        0.07        0.29      0.14 o 
   5   3   2        0.58        0.50      0.15 o 
   6   3   2        4.21        4.45      0.25 o 
   7   3   2        0.18        0.41      0.24 o 
  -7   4   2        0.14        0.14      0.14 o 
  -6   4   2        2.17        2.16      0.29 o 
  -5   4   2        7.62        7.81      0.25 o 
  -4   4   2       42.54       39.78      0.74 o 
  -3   4   2        0.24        0.22      0.12 o 
  -2   4   2       20.85       20.71      0.87 o 
  -1   4   2       58.02       53.42      0.71 o 
   0   4   2       23.81       25.02      0.75 o 
   1   4   2        7.85       10.01      0.36 o 
   2   4   2       46.66       47.69      0.61 o 
   3   4   2       70.87       71.02      1.51 o 
   4   4   2        3.62        2.41      0.25 o 
   5   4   2        9.16        8.57      0.31 o 
   6   4   2        3.09        3.56      0.30 o 
   7   4   2        0.05        0.18      0.29 o 
  -6   5   2        9.23        9.29      0.54 o 
  -5   5   2        3.11        2.97      0.25 o 
  -4   5   2        4.84        4.83      0.22 o 
  -3   5   2        6.96        6.05      0.23 o 
  -2   5   2        2.86        2.86      0.20 o 
  -1   5   2       10.51       10.75      0.33 o 
   0   5   2        0.04        0.15      0.09 o 
   1   5   2       26.00       26.77      0.75 o 
   2   5   2      136.76      132.03      3.71 o 
   3   5   2       39.96       40.86      0.61 o 
   4   5   2        0.28        0.38      0.16 o 
   5   5   2        0.14       -0.08      0.15 o 
   6   5   2        9.42       10.18      0.43 o 
  -6   6   2        0.87        0.80      0.31 o 
  -5   6   2        0.10        0.19      0.18 o 
  -4   6   2        0.86        0.58      0.18 o 
  -3   6   2       16.10       17.35      0.49 o 
  -2   6   2        0.39        0.58      0.18 o 
  -1   6   2       14.73       15.06      0.65 o 
   0   6   2        3.21        2.79      0.38 o 
   1   6   2        2.15        2.47      0.34 o 
   2   6   2       21.28       23.11      0.84 o 
   3   6   2        5.47        5.07      0.38 o 
   4   6   2        0.00        0.14      0.19 o 
   5   6   2        0.00       -0.05      0.22 o 
  -4   7   2        2.50        1.95      0.36 o 
  -3   7   2        1.68        1.66      0.37 o 
  -2   7   2       13.10       14.44      0.88 o 
  -1   7   2       39.06       43.33      0.98 o 
   0   7   2       17.68       19.14      0.74 o 
   1   7   2        4.78        4.72      0.41 o 
   2   7   2        0.05        0.64      0.42 o 
   3   7   2        4.42        3.66      0.46 o 
   4   7   2        0.42        0.36      0.24 o 
  -3   8   2        1.46        1.19      0.50 o 
  -2   8   2        2.06        1.89      0.46 o 
  -1   8   2        0.02        0.12      0.25 o 
   0   8   2        0.04        0.00      0.24 o 
   1   8   2        0.00        0.56      0.44 o 
   2   8   2        0.32        0.22      0.21 o 
   3   8   2        0.52        0.72      0.33 o 
  -8   1   3        0.52        0.30      0.22 o 
  -7   1   3        0.23        0.26      0.15 o 
  -6   1   3       28.03       30.39      0.99 o 
  -5   1   3       74.78       76.90      2.14 o 
  -4   1   3       12.25       12.99      0.18 o 
  -3   1   3        0.01        0.08      0.03 o 
  -1   1   3      133.81      144.76      2.16 o 
   3   1   3       46.59       38.49      0.40 o 
   4   1   3        9.77       10.43      0.20 o 
   5   1   3       26.47       24.72      0.55 o 
   6   1   3       15.98       15.80      0.66 o 
   7   1   3        1.90        1.55      0.30 o 
  -8   2   3        0.22        0.36      0.19 o 
  -7   2   3        0.00        0.03      0.11 o 
  -6   2   3       10.81       11.22      0.42 o 
  -5   2   3       43.13       45.01      0.51 o 
  -4   2   3        1.83        2.30      0.07 o 
  -3   2   3      195.44      208.11      1.56 o 
  -1   2   3       14.81       13.37      0.17 o 
   0   2   3       20.50       19.14      0.25 o 
   1   2   3       60.35       67.28      0.44 o 
   2   2   3       78.19       76.75      0.58 o 
   3   2   3       13.89       16.47      0.24 o 
   4   2   3        1.18        1.64      0.18 o 
   5   2   3       11.39        9.87      0.26 o 
   6   2   3       19.48       19.81      0.79 o 
   7   2   3        1.13        0.94      0.29 o 
  -7   3   3        2.57        2.12      0.32 o 
  -6   3   3       20.65       23.70      0.51 o 
  -5   3   3       23.24       23.30      0.57 o 
  -4   3   3       11.13       10.76      0.26 o 
  -3   3   3       36.36       36.36      0.48 o 
  -2   3   3      137.36      137.37      1.25 o 
  -1   3   3       22.07       22.71      0.37 o 
   0   3   3        1.29        5.25      0.26 o 
   3   3   3       64.95       68.54      1.55 o 
   4   3   3        2.06        1.84      0.18 o 
   5   3   3       30.76       35.37      0.83 o 
   6   3   3        5.21        5.24      0.44 o 
   7   3   3        1.53        1.35      0.42 o 
  -7   4   3        1.09        0.85      0.30 o 
  -6   4   3        7.88        7.36      0.39 o 
  -5   4   3       24.43       24.36      0.72 o 
  -4   4   3        0.63        0.31      0.16 o 
  -3   4   3        2.82        2.14      0.21 o 
  -2   4   3       80.89       84.77      0.86 o 
  -1   4   3       38.22       40.64      0.56 o 
   0   4   3        0.30        0.32      0.21 o 
   1   4   3        2.60        2.53      0.21 o 
   2   4   3       10.94       10.50      0.29 o 
   3   4   3       14.46       14.64      0.33 o 
   4   4   3       11.50       10.13      0.36 o 
   5   4   3       14.72       13.70      0.35 o 
   6   4   3        0.00        0.32      0.22 o 
   7   4   3        0.27        0.45      0.28 o 
  -6   5   3        0.36        0.26      0.20 o 
  -5   5   3        1.19        0.56      0.17 o 
  -4   5   3        0.65        0.80      0.15 o 
  -3   5   3        0.94        0.96      0.15 o 
  -2   5   3        9.91        9.51      0.42 o 
  -1   5   3        0.15        0.11      0.06 o 
   0   5   3       20.15       19.55      0.70 o 
   1   5   3        8.18        8.40      0.36 o 
   2   5   3        5.59        6.12      0.35 o 
   3   5   3       12.96       13.83      0.45 o 
   4   5   3        0.28        0.27      0.18 o 
   5   5   3        1.36        1.69      0.27 o 
   6   5   3        0.57        0.47      0.15 o 
  -5   6   3        2.90        2.97      0.32 o 
  -4   6   3        0.20        0.17      0.12 o 
  -3   6   3        0.98        1.54      0.25 o 
  -2   6   3       28.80       29.97      0.78 o 
  -1   6   3        9.15        9.66      0.51 o 
   0   6   3        0.63        0.57      0.26 o 
   1   6   3        0.09        0.26      0.19 o 
   2   6   3        0.00        0.23      0.20 o 
   3   6   3        5.56        5.18      0.44 o 
   4   6   3        1.24        1.52      0.25 o 
   5   6   3        9.89       11.22      0.39 o 
  -4   7   3        0.03        0.12      0.22 o 
  -3   7   3        2.89        2.41      0.43 o 
  -2   7   3       13.76       14.44      0.72 o 
  -1   7   3        0.49        0.53      0.21 o 
   0   7   3       10.79       12.26      0.55 o 
   1   7   3        3.56        3.54      0.47 o 
   2   7   3        2.79        2.21      0.42 o 
   3   7   3       10.62       11.99      0.66 o 
   4   7   3        0.36        0.57      0.29 o 
  -3   8   3        4.96        5.33      0.48 o 
  -2   8   3       18.44       19.41      1.07 o 
  -1   8   3        3.33        2.87      0.47 o 
   0   8   3        0.45        0.33      0.28 o 
   1   8   3        0.04        0.14      0.25 o 
   2   8   3        1.07        0.73      0.33 o 
  -8   0   4        0.24        0.15      0.26 o 
  -7   0   4       20.55       20.50      0.78 o 
  -6   0   4       57.26       65.27      1.36 o 
  -5   0   4       40.76       41.52      1.34 o 
  -4   0   4       39.62       40.55      0.57 o 
   0   0   4        0.62        0.17      0.10 o 
   2   0   4      182.61      185.99      2.85 o 
   3   0   4       29.24       29.63      0.52 o 
   4   0   4       58.42       60.29      1.01 o 
   5   0   4        2.18        1.58      0.29 o 
   6   0   4       10.22       10.55      0.77 o 
   7   0   4        0.08       -0.01      0.36 o 
  -8   1   4        0.17        0.19      0.25 o 
  -7   1   4        1.67        1.54      0.25 o 
  -6   1   4        0.01        0.01      0.11 o 
  -5   1   4        0.02        0.11      0.06 o 
  -4   1   4        0.99        1.29      0.05 o 
  -3   1   4       14.62       18.59      0.18 o 
  -2   1   4      123.38      136.18      0.74 o 
  -1   1   4        1.48        1.61      0.05 o 
   0   1   4       37.50       36.46      0.38 o 
   1   1   4      230.08      226.24      2.15 o 
   2   1   4      169.51      164.71      1.27 o 
   3   1   4       28.63       31.59      0.50 o 
   4   1   4       61.23       65.14      1.02 o 
   5   1   4       16.84       17.37      0.32 o 
   6   1   4        3.73        3.37      0.23 o 
   7   1   4        0.34        0.44      0.51 o 
  -7   2   4        0.18        0.06      0.13 o 
  -6   2   4        0.89        1.33      0.24 o 
  -5   2   4       39.44       40.39      0.51 o 
  -4   2   4        0.23        0.16      0.06 o 
  -3   2   4      141.37      143.46      1.37 o 
  -2   2   4        8.05        6.03      0.09 o 
  -1   2   4        0.12        0.12      0.06 o 
   1   2   4      348.95      378.67      4.53 o 
   3   2   4        0.16        0.65      0.16 o 
   4   2   4       38.59       41.85      0.98 o 
   5   2   4        1.01        0.55      0.12 o 
   6   2   4        0.06        0.19      0.13 o 
   7   2   4        1.94        2.14      0.37 o 
  -7   3   4        2.34        1.82      0.28 o 
  -6   3   4        5.14        5.37      0.33 o 
  -5   3   4        0.22        0.29      0.12 o 
  -4   3   4        3.40        3.37      0.13 o 
  -3   3   4       18.09       21.44      0.33 o 
  -2   3   4       45.69       51.89      0.46 o 
  -1   3   4       17.45       20.99      0.27 o 
   0   3   4       42.43       36.78      0.55 o 
   1   3   4        2.08        1.57      0.15 o 
   2   3   4        0.12        0.33      0.09 o 
   3   3   4       17.87       17.65      0.28 o 
   4   3   4        9.85        7.84      0.30 o 
   5   3   4       17.05       15.35      0.57 o 
   6   3   4        3.14        2.48      0.26 o 
   7   3   4        0.45        0.26      0.23 o 
  -7   4   4        2.90        3.16      0.29 o 
  -6   4   4        1.79        1.49      0.30 o 
  -5   4   4        7.19        6.91      0.29 o 
  -4   4   4        0.27        0.39      0.13 o 
  -3   4   4        6.55        4.83      0.25 o 
  -2   4   4       46.97       46.18      0.62 o 
  -1   4   4       15.40       18.49      0.33 o 
   0   4   4       48.20       43.50      2.13 o 
   1   4   4       84.71       80.28      1.38 o 
   2   4   4       72.85       70.17      1.22 o 
   3   4   4        2.73        2.44      0.31 o 
   4   4   4       17.90       21.00      0.57 o 
   5   4   4        0.56        0.64      0.17 o 
   6   4   4        0.02        0.06      0.17 o 
  -6   5   4        7.36        6.42      0.36 o 
  -5   5   4        1.03        0.73      0.14 o 
  -4   5   4       15.63       15.70      0.44 o 
  -3   5   4       19.09       21.17      0.58 o 
  -2   5   4        7.40        8.48      0.30 o 
  -1   5   4       15.92       16.03      0.70 o 
   0   5   4        6.10        6.23      0.34 o 
   1   5   4       46.16       48.60      0.74 o 
   2   5   4       35.22       36.45      0.61 o 
   3   5   4        1.95        1.80      0.19 o 
   4   5   4        3.53        3.23      0.28 o 
   5   5   4        2.21        2.08      0.27 o 
   6   5   4        1.38        0.86      0.24 o 
  -5   6   4        0.76        0.51      0.15 o 
  -4   6   4        6.11        6.81      0.29 o 
  -3   6   4       14.23       14.90      0.38 o 
  -2   6   4        5.53        4.69      0.29 o 
  -1   6   4        4.78        4.06      0.36 o 
   0   6   4        8.92        8.58      0.46 o 
   1   6   4       43.64       48.74      1.57 o 
   2   6   4        0.48        0.51      0.23 o 
   3   6   4        0.66        0.47      0.24 o 
   4   6   4        2.32        2.64      0.30 o 
   5   6   4        0.53        0.54      0.18 o 
  -4   7   4        0.09        0.18      0.19 o 
  -3   7   4        3.75        2.81      0.31 o 
  -2   7   4       13.01       13.26      0.55 o 
  -1   7   4        4.10        3.87      0.54 o 
   0   7   4        6.12        5.40      0.37 o 
   1   7   4        0.01        0.32      0.21 o 
   2   7   4        3.08        3.04      0.36 o 
   3   7   4        1.49        1.35      0.60 o 
   4   7   4        4.52        4.84      0.43 o 
  -2   8   4        0.84        1.30      0.39 o 
  -1   8   4        1.21        1.06      0.31 o 
   0   8   4        0.49        0.23      0.25 o 
   1   8   4        0.71        0.76      0.28 o 
   2   8   4        0.29        0.30      0.26 o 
  -8   1   5        0.07        0.11      0.13 o 
  -7   1   5        2.74        3.25      0.23 o 
  -6   1   5       21.50       22.06      0.61 o 
  -5   1   5        0.01        0.10      0.09 o 
  -4   1   5       71.73       73.22      0.58 o 
  -3   1   5      411.91      429.85      8.07 o 
  -2   1   5      167.04      175.68      1.41 o 
  -1   1   5      119.67      109.88      1.48 o 
   0   1   5      238.82      237.21      3.60 o 
   1   1   5      305.83      315.40      4.78 o 
   2   1   5       34.19       33.51      0.43 o 
   3   1   5        4.96        4.85      0.19 o 
   4   1   5       27.91       29.91      0.59 o 
   5   1   5       23.05       24.76      0.59 o 
   6   1   5        0.02        0.10      0.18 o 
   7   1   5        0.19        0.10      0.12 o 
  -7   2   5        2.27        1.88      0.27 o 
  -6   2   5        1.19        1.65      0.21 o 
  -5   2   5        1.88        1.74      0.15 o 
  -4   2   5        3.33        3.79      0.14 o 
  -3   2   5       33.04       28.59      0.28 o 
  -2   2   5       26.14       22.89      0.37 o 
  -1   2   5       32.92       32.31      0.33 o 
   0   2   5      101.78      101.52      0.82 o 
   1   2   5        0.04        0.01      0.17 o 
   2   2   5        0.98        0.35      0.14 o 
   3   2   5        3.19        2.92      0.20 o 
   4   2   5       79.46       76.21      2.16 o 
   5   2   5       41.00       40.77      0.95 o 
   6   2   5        0.02        0.11      0.18 o 
   7   2   5        4.56        5.11      0.52 o 
  -7   3   5        2.56        2.11      0.25 o 
  -6   3   5        1.84        2.22      0.29 o 
  -5   3   5        2.22        1.56      0.18 o 
  -4   3   5       13.10       15.85      0.24 o 
  -3   3   5        0.00        0.13      0.10 o 
  -2   3   5       54.67       52.22      0.55 o 
  -1   3   5        7.20        6.86      0.15 o 
   0   3   5        3.05        2.73      0.10 o 
   1   3   5       84.80       88.03      1.33 o 
   2   3   5        8.77        9.36      0.21 o 
   3   3   5        2.23        2.22      0.20 o 
   4   3   5       20.12       22.90      0.74 o 
   5   3   5        0.04        0.16      0.13 o 
   6   3   5        4.84        4.33      0.36 o 
  -7   4   5        4.29        3.94      0.35 o 
  -6   4   5       10.43       10.42      0.59 o 
  -5   4   5        1.39        1.24      0.13 o 
  -4   4   5        1.44        1.82      0.23 o 
  -3   4   5       73.80       77.77      1.56 o 
  -2   4   5       21.43       22.74      0.44 o 
  -1   4   5       53.73       57.81      1.35 o 
   0   4   5      112.40      114.13      1.52 o 
   1   4   5      105.39      106.77      1.95 o 
   2   4   5       23.16       25.16      0.53 o 
   3   4   5        3.18        2.83      0.26 o 
   4   4   5        0.15        0.48      0.15 o 
   5   4   5        2.06        3.13      0.34 o 
   6   4   5        0.25        0.21      0.17 o 
  -6   5   5        1.08        0.79      0.24 o 
  -5   5   5        0.00        0.16      0.15 o 
  -4   5   5        3.31        2.24      0.21 o 
  -3   5   5       13.34       12.51      0.42 o 
  -2   5   5        1.02        0.57      0.20 o 
  -1   5   5        9.74       10.72      0.63 o 
   0   5   5        2.31        2.23      0.40 o 
   1   5   5        6.61        7.31      0.35 o 
   2   5   5        1.44        1.29      0.32 o 
   3   5   5        0.00        0.07      0.19 o 
   4   5   5        0.47        0.64      0.19 o 
   5   5   5        1.31        1.37      0.25 o 
  -5   6   5        0.19        0.09      0.15 o 
  -4   6   5        0.25        0.35      0.14 o 
  -3   6   5       15.96       17.47      0.45 o 
  -2   6   5        5.98        6.01      0.33 o 
  -1   6   5        5.15        5.37      0.46 o 
   0   6   5       25.47       26.17      1.06 o 
   1   6   5       27.66       26.24      1.08 o 
   2   6   5        0.27        0.53      0.26 o 
   3   6   5        0.07        0.05      0.23 o 
   4   6   5        3.09        3.76      0.35 o 
   5   6   5        0.18        0.21      0.16 o 
  -4   7   5        0.33        0.17      0.17 o 
  -3   7   5        3.47        2.72      0.40 o 
  -2   7   5        0.12        0.23      0.19 o 
  -1   7   5        5.94        6.18      0.48 o 
   0   7   5        0.11        0.10      0.25 o 
   1   7   5        0.10        0.17      0.30 o 
   2   7   5        1.71        2.29      0.32 o 
   3   7   5        0.10        0.28      0.26 o 
  -2   8   5        0.05        0.22      0.30 o 
  -1   8   5        0.83        0.90      0.29 o 
   0   8   5        0.45        0.86      0.31 o 
   1   8   5        0.50        0.47      0.33 o 
  -7   0   6        0.05        0.17      0.16 o 
  -6   0   6        0.53        0.61      0.19 o 
  -5   0   6        2.85        3.44      0.35 o 
  -4   0   6       94.05       96.72      1.26 o 
  -3   0   6      104.45      118.36      2.25 o 
  -2   0   6       70.08       74.00      1.15 o 
  -1   0   6        1.11        0.70      0.25 o 
   0   0   6        0.01        0.23      0.09 o 
   2   0   6        5.51        5.63      0.30 o 
   3   0   6      580.97      596.73     17.21 o 
   4   0   6      122.94      123.15      2.58 o 
   5   0   6        1.41        1.26      0.30 o 
   6   0   6        0.10        0.41      0.18 o 
   7   0   6        0.13        0.35      0.37 o 
  -7   1   6        8.93        9.22      0.44 o 
  -6   1   6        0.16        0.21      0.09 o 
  -5   1   6       19.67       20.69      0.53 o 
  -4   1   6       29.37       27.91      0.34 o 
  -3   1   6        6.50        5.90      0.10 o 
  -2   1   6        3.21        3.85      0.13 o 
  -1   1   6        0.05        0.09      0.06 o 
   0   1   6      108.75      112.28      1.17 o 
   1   1   6       29.21       28.06      0.29 o 
   2   1   6       52.04       55.70      0.64 o 
   3   1   6       14.05       15.56      0.34 o 
   4   1   6        0.02       -0.07      0.16 o 
   5   1   6        1.58        1.27      0.17 o 
   6   1   6        0.82        0.64      0.19 o 
   7   1   6        0.34        0.26      0.24 o 
  -7   2   6        2.54        2.23      0.36 o 
  -6   2   6        1.47        1.79      0.23 o 
  -5   2   6        2.16        2.62      0.16 o 
  -4   2   6       74.65       68.87      0.83 o 
  -3   2   6       13.35       12.59      0.20 o 
  -2   2   6        2.78        3.08      0.12 o 
  -1   2   6        3.57        3.44      0.11 o 
   0   2   6       38.42       35.11      0.45 o 
   1   2   6        2.39        1.69      0.09 o 
   2   2   6        0.00        0.15      0.14 o 
   3   2   6       28.11       29.71      0.57 o 
   4   2   6        1.86        1.42      0.21 o 
   5   2   6        0.83        0.95      0.17 o 
   6   2   6        0.09        0.16      0.17 o 
  -7   3   6        6.05        6.51      0.83 o 
  -6   3   6        1.76        1.95      0.27 o 
  -5   3   6        0.27        0.23      0.11 o 
  -4   3   6        5.24        6.84      0.19 o 
  -3   3   6        2.21        6.28      0.83 o 
  -2   3   6        0.01        0.06      0.05 o 
  -1   3   6       48.14       47.57      0.91 o 
   0   3   6       36.68       39.29      1.06 o 
   1   3   6        4.97        5.71      0.21 o 
   2   3   6       12.84       11.92      0.44 o 
   3   3   6        0.47        0.72      0.20 o 
   4   3   6        0.51        0.53      0.16 o 
   5   3   6        0.30        0.17      0.15 o 
   6   3   6        1.27        1.35      0.25 o 
  -6   4   6        0.89        1.08      0.27 o 
  -5   4   6        0.78        0.93      0.18 o 
  -4   4   6       27.80       25.65      0.60 o 
  -3   4   6        2.53        1.89      0.16 o 
  -2   4   6        1.19        1.41      0.20 o 
  -1   4   6        1.79        2.80      0.31 o 
   0   4   6       18.32       17.11      0.52 o 
   1   4   6        0.17       -0.08      0.23 o 
   2   4   6        0.07       -0.04      0.17 o 
   3   4   6        0.39        0.96      0.24 o 
   4   4   6        1.76        1.09      0.21 o 
   5   4   6        0.03        0.09      0.15 o 
   6   4   6        0.61        0.42      0.19 o 
  -6   5   6        0.57        0.75      0.25 o 
  -5   5   6        5.73        5.59      0.40 o 
  -4   5   6        5.23        5.04      0.23 o 
  -3   5   6        3.22        3.22      0.24 o 
  -2   5   6        3.16        2.44      0.23 o 
  -1   5   6       49.14       55.24      1.43 o 
   0   5   6      153.39      161.38      5.36 o 
   1   5   6       37.53       40.55      1.12 o 
   2   5   6        0.78        0.75      0.27 o 
   3   5   6        5.21        5.02      0.31 o 
   4   5   6        1.84        1.76      0.20 o 
   5   5   6        0.25        0.11      0.17 o 
  -5   6   6        0.69        0.93      0.26 o 
  -4   6   6        0.01        0.03      0.13 o 
  -3   6   6        0.69        0.63      0.18 o 
  -2   6   6        0.93        0.73      0.20 o 
  -1   6   6        0.50        0.35      0.22 o 
   0   6   6        0.21        0.15      0.18 o 
   1   6   6       19.55       20.62      0.54 o 
   2   6   6        0.54        0.79      0.30 o 
   3   6   6       19.40       25.71      1.04 o 
   4   6   6        3.24        3.69      0.29 o 
  -3   7   6        0.39        0.28      0.16 o 
  -2   7   6        0.01        0.03      0.18 o 
  -1   7   6        2.20        2.62      0.34 o 
   0   7   6        0.76        0.60      0.26 o 
   1   7   6        0.14        0.01      0.24 o 
   2   7   6        1.42        1.30      0.25 o 
   3   7   6        0.00        0.27      0.28 o 
  -7   1   7        0.23        0.38      0.30 o 
  -6   1   7        0.00       -0.02      0.11 o 
  -5   1   7        0.74        0.52      0.12 o 
  -4   1   7       13.38       14.11      0.19 o 
  -3   1   7       16.20       14.68      0.25 o 
  -2   1   7        9.30        8.68      0.15 o 
  -1   1   7        6.85        8.03      0.16 o 
   0   1   7        4.62        4.48      0.13 o 
   1   1   7       53.05       54.01      0.54 o 
   2   1   7       17.21       16.75      0.30 o 
   3   1   7       94.43       96.45      1.49 o 
   4   1   7       75.73       77.03      2.23 o 
   5   1   7        1.68        1.90      0.17 o 
   6   1   7        6.04        6.12      0.52 o 
  -7   2   7        3.32        3.22      0.33 o 
  -6   2   7        0.13        0.02      0.09 o 
  -5   2   7       23.33       27.61      0.56 o 
  -4   2   7       52.24       54.73      1.02 o 
  -3   2   7        2.90        3.18      0.15 o 
  -2   2   7        3.07        3.39      0.12 o 
  -1   2   7       25.23       23.37      0.54 o 
   0   2   7       66.12       65.12      0.73 o 
   1   2   7        3.79        3.58      0.15 o 
   2   2   7       19.20       18.83      0.41 o 
   3   2   7        0.07        0.04      0.16 o 
   4   2   7        2.13        1.75      0.22 o 
   5   2   7        3.08        2.63      0.22 o 
   6   2   7        0.02        0.30      0.21 o 
  -7   3   7        1.81        1.15      0.90 o 
  -6   3   7        1.93        1.02      0.26 o 
  -5   3   7        3.69        2.94      0.16 o 
  -4   3   7       51.95       57.90      1.17 o 
  -3   3   7       51.40       49.15      0.59 o 
  -2   3   7       82.16       91.85      1.50 o 
  -1   3   7      188.69      185.11      4.86 o 
   0   3   7       16.42       14.71      0.32 o 
   1   3   7        0.63        0.42      0.14 o 
   2   3   7        0.22        0.20      0.16 o 
   3   3   7        0.08        0.31      0.18 o 
   4   3   7        0.94        0.70      0.20 o 
   5   3   7        2.06        2.12      0.25 o 
   6   3   7        1.87        1.77      0.27 o 
  -6   4   7        0.00        0.19      0.22 o 
  -5   4   7        0.10        0.25      0.15 o 
  -4   4   7        2.59        2.08      0.16 o 
  -3   4   7        0.60        0.68      0.14 o 
  -2   4   7       25.77       27.09      0.67 o 
  -1   4   7       19.79       20.55      0.37 o 
   0   4   7       20.58       19.40      0.27 o 
   1   4   7        5.42        5.75      0.30 o 
   2   4   7        0.07        0.28      0.17 o 
   3   4   7        0.48        0.31      0.18 o 
   4   4   7        0.06        0.17      0.15 o 
   5   4   7        0.08        0.15      0.17 o 
  -5   5   7        0.16        0.27      0.17 o 
  -4   5   7        1.32        1.61      0.18 o 
  -3   5   7        1.70        1.57      0.21 o 
  -2   5   7        1.22        1.19      0.21 o 
  -1   5   7        0.06        0.24      0.20 o 
   0   5   7        1.14        1.32      0.31 o 
   1   5   7        0.11        0.00      0.20 o 
   2   5   7        0.11        0.29      0.18 o 
   3   5   7        3.92        5.08      0.32 o 
   4   5   7        4.87        6.30      0.36 o 
   5   5   7        0.55        0.57      0.18 o 
  -4   6   7        0.44        0.53      0.17 o 
  -3   6   7        0.20        0.57      0.23 o 
  -2   6   7        3.29        3.09      0.26 o 
  -1   6   7        6.89        6.75      0.40 o 
   0   6   7       10.77       10.25      0.45 o 
   1   6   7        0.40        0.54      0.26 o 
   2   6   7        0.64        0.46      0.25 o 
   3   6   7        0.01        0.11      0.21 o 
   4   6   7        0.32        0.42      0.26 o 
  -3   7   7        0.48        0.33      0.17 o 
  -2   7   7        0.23        0.36      0.19 o 
  -1   7   7        6.49        7.13      0.43 o 
   0   7   7        4.61        4.77      0.49 o 
   1   7   7        0.02        0.25      0.25 o 
   2   7   7        0.02        0.01      0.23 o 
  -7   0   8        0.17        0.10      0.17 o 
  -6   0   8       14.61       14.45      1.05 o 
  -5   0   8        6.88        6.75      0.51 o 
  -4   0   8        0.69        0.46      0.13 o 
  -3   0   8        2.47        2.35      0.22 o 
  -2   0   8        5.71        5.90      0.42 o 
  -1   0   8       25.07       23.46      0.78 o 
   0   0   8        6.96        8.26      0.19 o 
   1   0   8       19.71       23.09      0.65 o 
   2   0   8      161.57      176.92      4.23 o 
   3   0   8       12.50       13.73      0.45 o 
   4   0   8        0.15        0.07      0.16 o 
   5   0   8        0.08        0.24      0.23 o 
   6   0   8        1.84        1.31      0.24 o 
  -7   1   8        0.01        0.08      0.20 o 
  -6   1   8        0.60        0.60      0.21 o 
  -5   1   8        0.14        0.30      0.19 o 
  -4   1   8        1.25        1.97      0.11 o 
  -3   1   8        7.10        7.58      0.18 o 
  -2   1   8        8.88        7.51      0.26 o 
  -1   1   8        4.59        4.10      0.17 o 
   0   1   8        7.17        8.23      0.22 o 
   1   1   8        0.10        0.00      0.09 o 
   2   1   8       70.44       71.14      1.10 o 
   3   1   8       50.20       49.25      1.09 o 
   4   1   8        0.06        0.00      0.14 o 
   5   1   8        3.31        3.48      0.32 o 
   6   1   8        0.25        0.21      0.16 o 
  -7   2   8        0.22        0.17      0.18 o 
  -6   2   8        0.67        0.59      0.26 o 
  -5   2   8       11.06        8.91      0.29 o 
  -4   2   8        3.57        2.34      0.14 o 
  -3   2   8        0.96        0.56      0.14 o 
  -2   2   8       32.07       33.02      0.57 o 
  -1   2   8      142.92      141.97      4.56 o 
   0   2   8       11.19        9.81      0.24 o 
   1   2   8        4.64        5.05      0.20 o 
   2   2   8       10.07       10.16      0.25 o 
   3   2   8        9.53        9.77      0.35 o 
   4   2   8        0.67        0.61      0.15 o 
   5   2   8        3.67        3.74      0.26 o 
   6   2   8        4.05        4.44      0.39 o 
  -6   3   8        1.06        0.48      0.27 o 
  -5   3   8        4.78        5.00      0.23 o 
  -4   3   8        4.50        4.48      0.18 o 
  -3   3   8        0.96        1.06      0.15 o 
  -2   3   8       15.11       14.70      0.30 o 
  -1   3   8       20.78       19.94      0.28 o 
   0   3   8        0.38        0.37      0.11 o 
   1   3   8        1.08        0.80      0.19 o 
   2   3   8       13.84       10.32      0.36 o 
   3   3   8        9.52        7.47      0.30 o 
   4   3   8        0.27        0.28      0.15 o 
   5   3   8        0.21        0.22      0.18 o 
  -6   4   8        0.56        0.88      0.42 o 
  -5   4   8        8.16        6.95      0.42 o 
  -4   4   8        2.97        3.03      0.18 o 
  -3   4   8        0.23        0.14      0.13 o 
  -2   4   8       11.46       13.15      0.32 o 
  -1   4   8       48.30       48.67      1.06 o 
   0   4   8        4.66        3.78      0.27 o 
   1   4   8        5.37        4.38      0.47 o 
   2   4   8        0.00        0.44      0.18 o 
   3   4   8        1.78        2.40      0.30 o 
   4   4   8        0.83        1.13      0.24 o 
   5   4   8        0.89        0.71      0.21 o 
  -5   5   8        8.55       10.86      0.73 o 
  -4   5   8        4.74        4.35      0.30 o 
  -3   5   8        2.06        1.93      0.23 o 
  -2   5   8        0.05        0.19      0.18 o 
  -1   5   8        3.14        2.89      0.30 o 
   0   5   8        0.40        0.63      0.29 o 
   1   5   8        0.89        1.27      0.24 o 
   2   5   8        0.40        0.44      0.27 o 
   3   5   8        2.18        2.50      0.25 o 
   4   5   8        0.33        0.40      0.18 o 
  -4   6   8        0.06        0.32      0.25 o 
  -3   6   8        1.01        1.46      0.20 o 
  -2   6   8        0.98        1.77      0.42 o 
  -1   6   8        3.24        3.86      0.43 o 
   0   6   8        8.52        9.52      0.46 o 
   1   6   8        0.00        0.26      0.28 o 
   2   6   8        5.46        5.70      0.35 o 
   3   6   8        0.06        0.20      0.21 o 
  -2   7   8        0.67        0.55      0.21 o 
  -1   7   8        1.90        1.80      0.40 o 
   0   7   8        1.42        0.86      0.50 o 
   1   7   8        0.23        0.48      0.28 o 
  -6   1   9        5.26        6.53      0.52 o 
  -5   1   9        2.96        2.84      0.32 o 
  -4   1   9        0.12        0.09      0.08 o 
  -3   1   9        9.45        9.07      0.32 o 
  -2   1   9       38.52       35.23      0.43 o 
  -1   1   9       35.66       38.49      1.18 o 
   0   1   9       10.01        9.41      0.21 o 
   1   1   9       15.44       14.55      0.28 o 
   2   1   9        0.09        0.08      0.12 o 
   3   1   9        9.53       10.35      0.34 o 
   4   1   9        4.42        4.50      0.24 o 
   5   1   9        6.32        5.81      0.35 o 
  -6   2   9        0.02        0.03      0.22 o 
  -5   2   9        0.38        0.24      0.22 o 
  -4   2   9        0.01        0.10      0.12 o 
  -3   2   9        7.42        8.68      0.26 o 
  -2   2   9       51.58       53.60      0.66 o 
  -1   2   9       22.71       22.96      0.44 o 
   0   2   9       21.06       19.84      0.68 o 
   1   2   9       50.30       47.67      1.63 o 
   2   2   9       17.61       16.25      0.47 o 
   3   2   9       12.80       12.25      0.38 o 
   4   2   9        0.66        0.57      0.20 o 
   5   2   9        3.02        2.42      0.21 o 
  -6   3   9        0.00        0.21      0.16 o 
  -5   3   9        5.38        5.21      0.44 o 
  -4   3   9        4.30        3.16      0.24 o 
  -3   3   9       24.58       28.99      0.60 o 
  -2   3   9       38.13       35.74      0.89 o 
  -1   3   9        1.01        1.04      0.20 o 
   0   3   9        1.43        1.90      0.16 o 
   1   3   9        3.67        3.70      0.19 o 
   2   3   9        5.00        5.75      0.27 o 
   3   3   9        2.29        2.94      0.30 o 
   4   3   9        1.58        2.28      0.24 o 
   5   3   9        6.07        6.76      0.39 o 
  -5   4   9        6.20        6.22      0.35 o 
  -4   4   9        1.86        1.71      0.21 o 
  -3   4   9        3.11        3.15      0.22 o 
  -2   4   9       19.13       19.23      0.48 o 
  -1   4   9        1.38        1.27      0.28 o 
   0   4   9        0.41        0.44      0.18 o 
   1   4   9        2.09        1.17      0.20 o 
   2   4   9        2.15        1.47      0.25 o 
   3   4   9        0.08        0.13      0.15 o 
   4   4   9        0.00        0.14      0.14 o 
  -4   5   9        0.67        0.58      0.33 o 
  -3   5   9        0.11        0.14      0.16 o 
  -2   5   9        0.47        0.37      0.20 o 
  -1   5   9        0.36        0.23      0.25 o 
   0   5   9        0.21        0.26      0.30 o 
   1   5   9        1.79        1.76      0.32 o 
   2   5   9        0.21        0.11      0.16 o 
   3   5   9        1.15        1.41      0.19 o 
   4   5   9        0.60        0.46      0.27 o 
  -3   6   9        0.25        0.36      0.17 o 
  -2   6   9        2.14        2.00      0.28 o 
  -1   6   9        0.07        0.04      0.29 o 
   0   6   9        0.00        0.03      0.28 o 
   1   6   9        1.70        2.55      0.39 o 
   2   6   9        2.66        2.88      0.41 o 
  -6   0  10        2.92        2.35      0.81 o 
  -5   0  10        0.47        0.70      0.38 o 
  -4   0  10        7.27        6.94      0.38 o 
  -3   0  10       44.34       46.14      2.75 o 
  -2   0  10       55.71       59.93      1.97 o 
  -1   0  10        1.15        1.04      0.37 o 
   0   0  10       12.21       10.76      0.66 o 
   1   0  10       28.85       27.31      0.95 o 
   2   0  10       42.47       40.90      1.20 o 
   3   0  10        0.23        0.10      0.17 o 
   4   0  10        3.84        2.97      0.32 o 
   5   0  10        1.18        1.09      0.23 o 
  -6   1  10        2.57        2.37      0.61 o 
  -5   1  10        0.01        0.21      0.19 o 
  -4   1  10        3.84        3.80      0.21 o 
  -3   1  10        3.34        2.96      0.17 o 
  -2   1  10        2.54        3.01      0.22 o 
  -1   1  10        1.17        1.46      0.24 o 
   0   1  10        4.81        5.06      0.40 o 
   1   1  10       24.58       25.58      0.64 o 
   2   1  10        2.93        2.66      0.18 o 
   3   1  10        2.42        2.06      0.19 o 
   4   1  10        0.01        0.12      0.14 o 
   5   1  10        1.15        0.72      0.19 o 
  -6   2  10        2.05        2.15      0.47 o 
  -5   2  10        0.70        0.94      0.41 o 
  -4   2  10        0.02        0.15      0.12 o 
  -3   2  10        2.50        2.77      0.21 o 
  -2   2  10       27.41       30.90      0.76 o 
  -1   2  10        1.90        1.36      0.16 o 
   0   2  10        6.65        5.70      0.29 o 
   1   2  10        0.25        0.59      0.15 o 
   2   2  10        1.31        1.78      0.22 o 
   3   2  10        0.41        0.53      0.20 o 
   4   2  10        7.54        8.22      0.41 o 
   5   2  10        9.02        9.67      0.49 o 
  -5   3  10        0.81        0.53      0.26 o 
  -4   3  10        0.10        0.15      0.13 o 
  -3   3  10        1.41        1.12      0.18 o 
  -2   3  10        0.99        0.70      0.15 o 
  -1   3  10        1.10        0.85      0.13 o 
   0   3  10        1.97        2.28      0.24 o 
   1   3  10       10.19        8.85      0.44 o 
   2   3  10        6.46        5.41      0.30 o 
   3   3  10        0.02        0.25      0.12 o 
   4   3  10        0.24        0.30      0.16 o 
  -5   4  10        0.21        0.28      0.49 o 
  -4   4  10        1.25        1.99      0.26 o 
  -3   4  10        1.38        1.45      0.28 o 
  -2   4  10        2.50        2.40      0.27 o 
  -1   4  10        0.84        0.57      0.28 o 
   0   4  10        0.74        1.19      0.32 o 
   1   4  10        1.92        1.31      0.31 o 
   2   4  10        4.93        5.46      0.48 o 
   3   4  10        0.00        0.08      0.13 o 
   4   4  10        4.86        4.61      0.35 o 
  -4   5  10        3.17        3.33      0.39 o 
  -3   5  10        8.82        8.31      0.42 o 
  -2   5  10        5.17        5.17      0.33 o 
  -1   5  10        4.21        3.74      0.40 o 
   0   5  10        0.68        0.96      0.27 o 
   1   5  10        0.45        0.60      0.28 o 
   2   5  10        2.02        1.90      0.43 o 
   3   5  10        0.81        0.65      0.29 o 
  -2   6  10        0.69        0.95      0.21 o 
  -1   6  10        0.06        0.31      0.43 o 
   0   6  10        1.25        1.69      0.43 o 
   1   6  10        2.61        2.52      0.56 o 
  -5   1  11        0.29        0.59      0.22 o 
  -4   1  11        3.30        3.93      0.24 o 
  -3   1  11       18.79       18.99      0.70 o 
  -2   1  11        9.19       10.99      0.38 o 
  -1   1  11        3.75        4.22      0.29 o 
   0   1  11       48.49       56.16      1.99 o 
   1   1  11       20.61       20.03      0.81 o 
   2   1  11        0.01        0.16      0.14 o 
   3   1  11        1.02        1.16      0.18 o 
   4   1  11        1.79        1.72      0.17 o 
  -5   2  11        0.51        0.37      0.25 o 
  -4   2  11        0.14        0.10      0.13 o 
  -3   2  11        0.18        0.11      0.16 o 
  -2   2  11        2.02        2.87      0.29 o 
  -1   2  11        2.32        2.76      0.27 o 
   0   2  11        0.39        0.52      0.21 o 
   1   2  11        1.54        1.41      0.49 o 
   2   2  11        0.90        0.67      0.21 o 
   3   2  11        0.61        0.62      0.25 o 
   4   2  11        0.02        0.25      0.16 o 
  -5   3  11        0.39        0.27      0.24 o 
  -4   3  11        2.12        2.32      0.20 o 
  -3   3  11        4.40        5.52      0.29 o 
  -2   3  11        1.22        0.68      0.18 o 
  -1   3  11        4.23        4.74      0.26 o 
   0   3  11        1.66        1.53      0.40 o 
   1   3  11        0.26        0.10      0.30 o 
   2   3  11        0.04        0.13      0.18 o 
   3   3  11        0.39        0.53      0.22 o 
   4   3  11        4.63        5.35      0.45 o 
  -4   4  11        4.73        5.07      0.51 o 
  -3   4  11       11.65       11.38      0.44 o 
  -2   4  11        1.28        1.01      0.28 o 
  -1   4  11        0.14        0.47      0.28 o 
   0   4  11        7.12        8.29      0.65 o 
   1   4  11        6.03        5.83      0.65 o 
   2   4  11        0.06       -0.17      0.27 o 
   3   4  11        1.66        1.50      0.30 o 
  -3   5  11        0.59        0.41      0.19 o 
  -2   5  11        0.60        0.48      0.28 o 
  -1   5  11        0.21        0.27      0.28 o 
   0   5  11        2.46        3.63      0.81 o 
   1   5  11        0.48        0.61      0.40 o 
   2   5  11        0.07        0.45      0.32 o 
  -5   0  12        1.42        1.19      0.42 o 
  -4   0  12        2.19        1.77      0.27 o 
  -3   0  12        2.42        3.06      0.37 o 
  -2   0  12        0.23        0.18      0.27 o 
  -1   0  12       14.51       15.10      0.70 o 
   0   0  12       29.70       35.46      1.23 o 
   1   0  12       14.49       14.11      1.13 o 
   2   0  12        0.58        0.90      0.51 o 
   3   0  12        0.55        0.74      0.37 o 
   4   0  12        5.33        5.48      0.83 o 
  -5   1  12        0.99        1.31      0.29 o 
  -4   1  12        5.80        5.63      0.27 o 
  -3   1  12        2.51        2.24      0.22 o 
  -2   1  12        0.53        0.55      0.19 o 
  -1   1  12        2.33        1.99      0.24 o 
   0   1  12        2.13        2.34      0.44 o 
   1   1  12        3.11        3.18      0.43 o 
   2   1  12        0.10        0.09      0.26 o 
   3   1  12        3.59        3.65      0.37 o 
  -4   2  12        2.51        2.03      0.26 o 
  -3   2  12        0.07        0.28      0.15 o 
  -2   2  12        0.03        0.14      0.16 o 
  -1   2  12        4.37        4.21      0.34 o 
   0   2  12        3.36        3.16      0.28 o 
   1   2  12        2.42        2.27      0.43 o 
   2   2  12        0.53        0.61      0.31 o 
   3   2  12        0.00        0.34      0.25 o 
  -4   3  12        4.51        4.53      0.31 o 
  -3   3  12        3.92        3.58      0.24 o 
  -2   3  12        0.29        0.54      0.30 o 
  -1   3  12        0.40        0.15      0.24 o 
   0   3  12        0.00        0.64      0.35 o 
   1   3  12        0.04        0.28      0.30 o 
   2   3  12        0.56        0.37      0.34 o 
   3   3  12        0.78        0.73      0.30 o 
  -3   4  12        0.00        0.06      0.19 o 
  -2   4  12        0.10       -0.01      0.23 o 
  -1   4  12        1.08        1.45      0.41 o 
   0   4  12        0.66        0.61      0.30 o 
   1   4  12        0.03        0.13      0.33 o 
   2   4  12        0.01        0.25      0.27 o 
  -4   1  13        0.72        1.06      0.27 o 
  -3   1  13        0.17        0.31      0.15 o 
  -2   1  13        0.94        0.94      0.18 o 
  -1   1  13        4.47        5.01      0.32 o 
   0   1  13        2.59        2.48      0.31 o 
   1   1  13        0.08        0.11      0.36 o 
   2   1  13        0.13        0.27      0.30 o 
  -3   2  13        1.67        1.37      0.19 o 
  -2   2  13        2.37        2.88      0.24 o 
  -1   2  13       11.66       11.81      0.43 o 
   0   2  13        3.54        3.05      0.32 o 
   1   2  13        0.25        0.14      0.34 o 
   2   2  13        0.02        0.07      0.29 o 
  -3   3  13        0.25        0.08      0.20 o 
  -2   3  13        0.00        0.33      0.25 o 
  -1   3  13        5.13        6.68      0.50 o 
   0   3  13       10.01        9.42      0.67 o 
   1   3  13        0.00        0.10      0.45 o 
  -3   0  14        0.30        0.48      0.27 o 
  -2   0  14        1.09        0.92      0.30 o 
  -1   0  14        0.00        0.14      0.31 o 
   0   0  14        0.24        0.40      0.31 o 
   1   0  14        0.08        0.26      0.40 o 
  -2   1  14        0.73        0.59      0.18 o 
  -1   1  14        0.81        0.82      0.19 o 
   0   1  14        0.59        0.86      0.27 o 
   1   1  14        0.00       -0.07      0.23 o 
  -2   2  14        1.53        1.34      0.27 o 
  -1   2  14        2.18        1.80      0.28 o 
   0   2  14        1.07        1.11      0.42 o 
                                                 
